# Supplementary material for: A dual-mode mobile phone microscope using the onboard camera flash and ambient light
Source: Sci Rep. 2018 Feb 19;8:3298. doi: 10.1038/s41598-018-21543-2 (PMC5818495; doi:10.1038/s41598-018-21543-2)
Supplement: Supplementary file 9 — Supplementary data - CAD files [file 41598_2018_21543_MOESM9_ESM.zip]

Archive with 3 entries (3 files):
- Supp_form.form
- Supp_solidwrks.SLDPRT
- Supp_STL.STL
